# Supplementary material for: Transcriptome based individualized therapy of refractory pediatric sarcomas: feasibility, tolerability and efficacy
Source: Oncotarget. 2018 Apr 17;9(29):20747–60. doi: 10.18632/oncotarget.25087 (PMC5945512; doi:10.18632/oncotarget.25087)
Supplement: Supplementary file 2 [file oncotarget-09-20747-s002.xls]

## Sheet: TABLE S1
Supplementary Table S1: detailed patient charachteristics
Patient	Gender	Diagnosis	Age at first diagnosis (years)	location of primary tumor	additional histology information	previous therapy	Previous surgery	relapse and progression	Disease state at enrollment	Age at enrollment (years)	biopsy location for targeted therapy	Interval between FD & enrollment (years)	enrollment	death / last follow up (alive)	Overall survival (Days from enrollment)	Overall survival (months from enrollment)
PT1	male	Ewing sarcoma	15	multifocal with bone, bone marrow and lung envolvement	EWS-FLI1 positive	high-dose chemotherapy (Euro-E.W.I.N.G. 99/Meta-EICESS protocol, RIST protocol) autoglogous SCT & BMT radiotherapy of the bone & lung haploidentical SCT & DLI hyperthermia	Tumor resection in th Tibia atypical partial lung resection excavation of pleural metastasis	pulmonary and retroperitoneal progression	3rd relapse	19	pleural metastasis	2	2012-07-20	2014-04-15	634	21.1333
PT2	male	Ewing sarcoma	6	Vertebral C2-C5	EWS-FLI1 positive	high-dose chemotherapy (EWING 2008/ Meta-EICESS protocol) autologous SCT intrathecal Topotecan radiotherapy of primary tumor & lung	laminectomy & partial tumor resection resection of lung metastasis	pulmonary metastais local progression cerebral metastasis	2nd relapse	8	Vertebral C2-C5	2	2013-05-10	2013-12-07	211	7.03333
PT3	female	Ewing sarcoma	25.5	Multifocal: Pelvis, Lumbar, muscular , iliac, mediastican, pulmonary bihilar, retroperitoneal	EWS-FLi1 positive, ki-67:50%	chemotherapy (EWING 2008 R3 protocol) autologous SCT radiotherapy of lung, Lumbar, pelvic, mediastinal metastases	Atypical partial lung resection	Pulmonary	2nd relapse	27.5	lung	2	2015-02-12	2015-08-07	176	5.86667
PT4	male	Rhabdomyosarcoma	22	Musculus pterygoideus medialis	embryonal Rhabdomyosarcoma	chemotherapy (CWS protocol HRG) proton radiotherapy	R2 local tumor resection	Epipharynex , sinus sphenoidalis & base of skull bone envolement	2nd relapse	23.5	Sinus sphenoidalis	1.5	2014-09-15	2015-07-26	314	10.4667
PT5	male	Synovial sarcoma	8.5	clavicula	t(x:18), SYT gene breakpoint (Syt-ssx2-translocation)	chemotherapy (CWS-2002P HRG, Trabectedin, Irinotecan) local radiotherapy	R2 local resection repeated resection of local relapse	local relapse & progression in first rib & Humor metaphesis pleural & thoracic wall progression	4th relapse	19	clavicle bone & soft tissue	10.5	2015-08-21	2016-01-07	139	4.63333
PT6	female	Ewing sarcoma	18.5	3rd rib with lung envolvement	EWS/FLI1 negative	chemotherapy (4x VAC/IE, 2x VIDE, Meta-EICESS protocol) HIPEC with Cisplatin and Doxorubicin	local resection right pleurectomy	local relapse thoracic wall, right lung & mediastinal LN invovment	2nd relapse	20	Lung	1.5	2013-06-20	2014-03-12	265	8.83333
PT7	female	Ewing sarcoma	13.5	femur	EWS/FLI1+	chemotherapy (EURO-E.W.I.N.G.99 protocol, IFX monotherpay, RIST protocol, Trabectdedin & Irinotecan ) local radiotherapy	_	metastasis in L. Scapula & lung progression in Femur & tibia Progress in Sternum, Occiput & Sacrum	3rd relapse	18	L.Scapula	4.5	2014-11-05	2015-06-11	218	7.26667
PT8	female	Osteosarcoma	18	NA	NA	MAPIE(EORAMOS-1 protocol), Mifamurtid, Sorafenib	NA	Metastasis gluteal	refractory progressive disease	23	NA	5	2015-09-01	2016-07-21	324	10.8
PT9	male	Osteosarcoma	28	os ileum right	high grade, mostly chondroblastic partially osteoblastic with focal osteoblastic differntialtion	MAPIE(EORAMOS-1 protocol), Mifamurtid	Hemipelvectomy	Metastasis lung and Abdominal wall (soft tissue)	refractory progressive disease	32	Abdominal wall	3	2016-01-29	2017-01-13	350	11.6667
PT10	male	Fibrosarcoma	20	Right leg	sclerosing epithelioid fibrosarcoma	chemotherapy (Tamoxifene, interferone 3 MU, Vindesine IVA ,IFX, CBDCA, VP16, Epirubicin,Doxorubicin, Trabectedin, Pazopnib)	resection of primary tumor & lung metastasis amputation right leg	lung metastasis local progress in right leg	3rd relapse	35.5	NA	15.5	2014-09-09	2015-03-01	173	5.76667
PT11	female	Rhabdomyosarcoma	12	bladder with LN, BM, bone & bilateral lung involement	embryonal Rhabdomyosarcoma	chemotherapy (CWS HRG protocol,Topotecan, Treosulfan,Melphalan, Etoposide) local radiotherapy 2x SCT (autologous, Haploidentical)	Radical resection of the bladder, back wall of vagina, appendix &LNs Pneumomectomy with subtotal tumor resection	pulmonary progressions & relapse	2nd relapse	14	lung	2	2012-11-15	2013-04-12	148	4.93333
PT12	male	Osteosarcoma	15	Sacrum & lumbar L5	osteoblastic, partially chondroblastic Osteosarcoma Grade 3	chemotherapy (EUAMOS-1/Coss-86 protocol, CWS-HR2007 protocol, Carboplatin &Etoposide, Sorafenib) ion therapy OSCAR protocol local radiotherapy	right thoractomy Resection of pelvic metastasis	metastasis to V. Iliaca, V.cava, iliac LNs Local progression	4th relapse	17.5	Sacrum	2.5	2015-06-18	2015-09-07	81	2.7
PT13	male	Ewing sarcoma	10.5	left mandible with growth to Ethmoidal &, Sphenoid sinuses, pterygopalatine fossa	EWS/FLI1 negative	chemotherapy (EWING 2008 protocol,META-EICESS protocol, CE ) local proton radiotherapy	transnasal tumor resection	local relpase in sphenoid bone (processus pterygoideus ) with invasion to sphenoidal, ethmoidal, frontal sinuses & Orbit	2nd relapse	13	Maxillary sinus, pterygopalatine fossa	2.5	2015-05-21	2015-11-27	190	6.33333
PT14	male	Osteosarcoma	7.5	right distal femur	chondroblastic osteosarcoma	chemotherapy (EURAMOS-1/ COSS protocol) hyperthermia	resection of lung metastasis	Pulmonary	3rd relapse	12	Lung	4.5	2015-02-13	2015-08-16	184	6.13333
PT15	male	Rhabdomyosarcoma	14	jaw angle	alveolar rhabdomyosarcoma	chemotherapy (CWS protocol HRG, Trabectedin & Irinotecan) local radiotherapy & proton radiotherapy	resection of primary tumor andlocal progress	maxillary sinus, submandibular LN, infraorbital progression metastasis to mediastinal LNs pulmonary metastasis distal metastasis to bone (femur) & Vastus lateralis muscle	7th relapse	17	submandibular LN	3	2014-07-22	2014-08-23	32	1.06667
PT16	male	Osteosarcoma	15	8. rib left with soft tissue involvement	highly malignant osteoblastic osteosarcoma Salzer Kuntschik V	chemotherapy (Euramos-1/COSS protocol)	local resection of primary tumor resection of local progression multiple resections of lung metastasis	local relapse thorax local relapse & progression in left lung	2nd relapse	16	lung	1	2013-05-15	2013-09-29	137	4.56667
PT17	female	Ewing sarcoma	18	left proximal fibula	EWS-FLI1 positive	chemotherapy (EURO-E.W.I.N.G.99 protocol) autoogous SCT, haploidentical SCT, 3x DLI Radiotherapy of relapses (40, 36 and 50 Gy)	local tumor resection, resection of relapse	multiple metastasis and relapses in thoracic and lumbar vertebral bodies, local relapse in fibula	5th relapse	25	pubic bone	7	2010-11-23	2011-04-21	149	4.96667
PT18	female	Ewing sarcoma	9	right proximal femur	EWS-FLI1 negative	chemotherapy (EURO-E.W.I.N.G.99, 2xCyclophosphamid/Topotecan, 2xIrinotecan/Temodal, VIDE) Radiotherapy (lung 59.7Gy, brain 35Gy)	Pneumectomy, R1 resection of lung metastasis, resection of brain metastaiss	lung metastasis brain metastasis lung progressiong with metastasis to thoracic vertebral body	3rd relapse	20	lung	11	2012-08-17	2013-02-04	171	5.7
PT19	male	Ewing sarcoma	13	right proximal humerus	EWS-FLI1 negative	chemotherapy (AEWS0031 B2 protocol, Cyclophosmaid/Topotecan, irinotecan/Temozolomid, ME) autologous SCT Radiotherapy (50Gy)	Resection of primary tumor	multiple multifocal bone metastasis with relapse (humerus, proximal Ulna,Femur, thorcaic vertebral bodies, ribs, Sacrum, Acetabulum, Pubic bone, occipital bone with brain and carotid components)	2nd relapse	16	femur	3	2013-01-23	2013-02-05	13	0.433333
PT20	female	Ewing sarcoma	18	left proximal fibula	EWS-FLI1 positive	chemotherapy (Vincristine, Adriamycine, Cyclophosphamid), EURO-E.W.I.N.G.99 Protocol) Radiotherapy of metastasis in Sacrum (44.8Gy)	Resection of primary tumor	progression with multiple bone matastasis (local femur, skull, rib cage, shoulder, iliac bone, lumbar vertebrae) lung and liver metastasis	refractory progressive disease	19	fibula, sacrum	1	2005-03-21	2005-05-14	54	1.8
SCT: stem cell transplant, BMT: bonemarrow transplant, DLI: donor lymphocyte infusion, HRG: high risk group, MAPIE methotrexate, doxorubicin, cisplatin, ifosfamide and etoposide, VAC: Vincristine, Adriamycin and Cyclophosphamide, IE: ifosfamide and Etoposide, VIDE: Vincristine, Ifosfamide, Doxorubicin and Etoposide, HIPEC: Intrapleural Hyperthermic perfusion chemotherapy, RIST: Rapamycin/Dasatini…
PTs 8 and 9 were simultaneously enrolled in the INFORM national study.
