# Supplementary material for: Transcriptome based individualized therapy of refractory pediatric sarcomas: feasibility, tolerability and efficacy
Source: Oncotarget. 2018 Apr 17;9(29):20747–60. doi: 10.18632/oncotarget.25087 (PMC5945512; doi:10.18632/oncotarget.25087)
Supplement: Supplementary file 3 [file oncotarget-09-20747-s003.xls]

## Sheet: TABLE S2
Supplementary Table S2 : Adverse events and their attribution to therapy in evaluable patients
Patients	Adverse Event	Grade	Attribution to therapy
PT1	anemia	2	possible
	lymphopenia	3	certain
	thrombocytopenia	3	certain
	pneumonia	3	unlikely
	dyspnea	3	unlikely
	activated partial thromboplastin time prolongation	3	possible
	bone pain	4	unlikely
PT2	neutropenia	2	certain
	lymphopenia	3	certain
PT3	n.d.	n.d.
PT4	lymphopenia	2	certain
	bilirubin elevation	2	probable
	AST elevation	3	probable
	neutropenia	4	certain
PT5	pleural effusion	1	unlikely
	cough	2	unlikely
	pericardial effusion	2	unlikely
	anemia	3	certain
	lymphopenia	3	certain
	thrombocytopenia	3	certain
	neutropenia	4	certain
PT6	lost to follow up	n.d.
PT7	vomiting	2	certain
	nausea	2	certain
	anemia	4	certain
	lymphopenia	4	certain
	thrombocytopenia	4	certain
	anxiety	4	certain
	depression	4	certain
PT8	hand-food-syndrome	2	probable
	pancytopenia	2	certain
	cardiac insufficiency (EF 40%)	n.d.	certain
	neuropathic pain	2	probable
	thrombopenia	3	certain
	neutropenia	4	certain
	bone pain	n.d.	certain
PT9	inappetence	n.d.	certain
	fatique	n.d.	certain
	nausea	n.d.	certain
	neutropenia	n.d.	certain
PT10	Seizure	2	disease related
	Pulmonary edema	2	disease related
PT11	hypokaleima	1	disease related
	cutaneous edema	1	disease related
	anemia	2	disease related
	AST elevation	2	disease related
	pleural effusion	2	disease related
	urinary tract infection	2	disease related
	lymphopenia	3	disease related
	dyspnea	3	disease related
	sepsis	4	disease related
PT12	hypokalemia	1	disease related
	AP elevation	2	disease related
	anemia	3	disease related
	dysphagia	3	disease related
	lymphopenia	4	disease related
	sepsis	4	disease related
PT13	sinus bradycardia	1	disease related
PT14	lost to follow up	n.d.
PT15	amylase elevation	1	disease related
	lymphopenia	3	disease related
	dysphagia	3	disease related
PT16	hypercalcemia	1	disease related
	pain	1	disease related
	anemia	2	disease related
	infusion related reaction	2	disease related
	tachycardia	3	disease related
PT 17	paresthesia	n.d.	disease related
	hypokalemia	n.d.	disease related
	elevated liver enzymes	n.d.	disease related
PT 18	n.d.	n.d.
PT 19	n.d.	n.d.
PT 20	diarrhea	n.d.	disease related
